# Supplementary material for: Effects of the abacus-based mental calculation training application “SoroTouch” on cognitive functions: A randomized controlled trial
Source: PLoS One. 2024 Mar 12;19(3):e0299201. doi: 10.1371/journal.pone.0299201 (PMC10931506; doi:10.1371/journal.pone.0299201)
Supplement: S1 Table — “Usage time” represents the time (in minutes) that the participant performed SoroTouch during the intervention period.”Number of answers” represents the number of questions solved by the participant during the intervention period. “Number of correct answers” represents the number of questions solved by the participant that were answered correctly. “Number of wrong answers” represents the number of questions that the participant solved incorrectly. "Final level of achievement" is the level of mental arithmetic that the participant was able to perform after 6 months of intervention. For example, "Addition and subtraction of three 2-digit units." represents addition or subtraction such as "52+28–30." "Addition and subtraction of two 2-digit units and one 1-digit unit." represents addition or subtraction such as "67+4+23." "1-digit × 2-digit multiplication" represents multiplication such as "23 x 6," and "4-digit ÷ 1-digit division" represents division such as "8685 ÷ 3". (XLSX) [file pone.0299201.s006.xlsx]

## Sheet: Sheet1
Participant ID	Usage time (min)	Number of answers	Number of correct answers	Number of wrong answers	Final level of achievement
2	6181	40961	34790	6171	Addition and subtraction of six 1-digit units, addition and subtraction of two 2-digit units.
3	6405	36043	30817	5226	Addition and subtraction of six 1-digit units, addition and subtraction of three 2-digit units.
4	472	3642	3183	459	Addition and subtraction of three 1-digit units, addition and subtraction of two 2-digit units.
7	6308	39664	36015	3649	Addition and subtraction of five 2-digit units, addition and subtraction of two 3-digit units and one 2-digit unit, 1-digit × 2-digit multiplication, 2-digit divided by 1-digit division.
8	2782	28178	26966	1212	Addition and subtraction of seven 2-digit units, addition and subtraction of three 3-digit units, 1-digit × 3-digit multiplication, 4-digit divided by 1-digit division.
9	3112	22826	20639	2187	Addition and subtraction of three 1-digit units, addition and subtraction of two 2-digit units.
11	3488	25942	23836	2106	Addition and subtraction of five 1-digit units, addition and subtraction of two 2-digit units.
14	4135	24608	21058	3550	Addition and subtraction of three 1-digit units, addition and subtraction of two 2-digit units.
16	5301	40748	35965	4783	Addition and subtraction of three 2-digit units and one 1-digit unit, addition and subtraction of three 2-digit units, 1-digit × 2-digit multiplication.
17	3014	21209	18551	2658	Addition and subtraction of five 1-digit units, addition and subtraction of two 2-digit units.
