# Supplementary material for: Effects of the abacus-based mental calculation training application “SoroTouch” on cognitive functions: A randomized controlled trial
Source: PLoS One. 2024 Mar 12;19(3):e0299201. doi: 10.1371/journal.pone.0299201 (PMC10931506; doi:10.1371/journal.pone.0299201)
Supplement: S2 Table — The Difference represents the value calculated by subtracting the score of the control group from the score of the SoroTouch group. Mixed effect models for repeated measures were applied to analyze. The baseline scores, groups (SoroTouch or control), timing of examination, and interaction between groups and timing of examination were set as covariates. A Bonferroni correction was applied for our hypothesis testing, and the adjusted criterion for statistical significance of the primary outcomes was 0.0014, and p-values smaller than this threshold were considered significant. The analysis showed no statistically significant differences in the scores between the two groups in either total or task scores. (XLSX) [file pone.0299201.s007.xlsx]

## Sheet: S1 table
			Total			Same shape			Orientation			Flashing light			Route 99			Follow the order
			Control	SoroTouch	Difference	Control	SoroTouch	Difference	Control	SoroTouch	Difference	Control	SoroTouch	Difference	Control	SoroTouch	Difference	Control	SoroTouch	Difference
1 month	Mean		1517.55	1494.14	-23.4	415.008	345.173	-69.8	356.932	343.248	-13.7	277.559	318.719	41.2	251.801	232.262	-19.5	253.802	245.32	-8.5
	95% confidence interval	Lower bound	1299.58	1275.26	-332.4	377.674	301.757	-127.1	311.145	295.909	-80.1	140.403	190.016	-147.0	217.856	197.681	-68.3	225.868	213.581	-50.8
		Upper bound	1735.51	1713.03	285.6	452.342	388.589	-12.6	402.72	390.588	52.8	414.716	447.422	229.3	285.746	266.842	29.3	281.735	277.059	33.8
2 months	Mean		1475.93	1525.41	49.5	350.676	351.552	0.9	358.975	301.33	-57.6	264.531	308.445	43.9	254.139	278.871	24.7	227.81	267.231	39.4
	95% confidence interval	Lower bound	1357.97	1408.32	-116.8	304.25	308.914	-62.3	304.972	247.667	-134.1	191.669	231.684	-62.0	227.376	252.063	-13.6	205.2	244.902	7.6
		Upper bound	1593.88	1642.5	215.8	397.102	394.191	64.0	412.979	354.994	18.8	337.393	385.206	149.8	280.902	305.679	63.1	250.42	289.56	71.2
3 months	Mean		1725.29	1728.49	3.2	459.959	474.769	14.8	334.092	346.464	12.4	457.533	406.955	-50.6	266.626	303.765	37.1	246.198	269.392	23.2
	95% confidence interval	Lower bound	1572.4	1581.46	-209.1	412.685	425.234	-53.7	289.706	302.551	-50.5	362.371	312.687	-184.5	237.213	274.766	-4.5	225.088	248.313	-6.7
		Upper bound	1878.18	1875.51	215.5	507.233	524.304	83.3	378.479	390.377	75.3	552.695	501.224	83.4	296.04	332.763	78.8	267.307	290.471	53.1
4 months	Mean		1627.3	1632.14	4.8	383.365	399.488	16.1	352.621	384.953	32.3	362.393	333.938	-28.5	295.341	281.031	-14.3	235.795	264.642	28.8
	95% confidence interval	Lower bound	1540.45	1544.31	-118.8	350.565	364.126	-32.1	315.844	348.335	-20.3	302.131	274.334	-113.4	261.159	246.837	-63.0	213.922	243.361	-1.7
		Upper bound	1714.14	1719.98	128.5	416.165	434.85	64.3	389.398	421.572	84.9	422.654	393.542	56.4	329.523	315.225	34.3	257.668	285.923	59.4
5 months	Mean		1606.88	1611.57	4.7	452.177	343.518	-108.7	358.167	388.812	30.6	296.585	323.85	27.3	275.757	295.316	19.6	255.637	261.696	6.1
	95% confidence interval	Lower bound	1519.24	1523.14	-120.0	406.952	294.943	-175.1	336.386	367.295	-0.9	210.087	240.812	-92.6	245.968	265.701	-22.8	231.153	238.053	-28.0
		Upper bound	1694.52	1700	129.4	497.402	392.092	-42.3	379.948	410.329	62.2	383.083	406.888	147.1	305.546	324.931	62.0	280.121	285.339	40.1
6 months	Mean		1580.83	1636.77	55.9	311.936	340.886	28.9	362.896	367.221	4.3	373.098	396.873	23.8	263.089	302.711	39.6	232.815	252.171	19.4
	95% confidence interval	Lower bound	1418.99	1475.15	-173.1	276.161	302.344	-23.7	334.572	338.417	-37.0	294.739	320.491	-86.1	238.858	278.458	4.9	218.03	236.704	-2.1
		Upper bound	1742.68	1798.4	285.0	347.712	379.429	81.6	391.22	396.025	45.6	451.458	473.255	133.6	287.32	326.964	74.4	247.601	267.637	40.8
