# Supplementary material for: Effects of the abacus-based mental calculation training application “SoroTouch” on cognitive functions: A randomized controlled trial
Source: PLoS One. 2024 Mar 12;19(3):e0299201. doi: 10.1371/journal.pone.0299201 (PMC10931506; doi:10.1371/journal.pone.0299201)
Supplement: S3 Table — The difference in change between the groups is the change in the SoroTouch group minus the change in the Control group. Analysis of covariance was conducted, setting the baseline scores as covariates. The group difference was not observed in the change in the total and domain scores after the intervention. Some items could not be analyzed for the following reasons: 1) too few people changed; 2) the scores were the same for all; and 3) the scores were not a continuous number, e.g., only 0 or 1; these are indicated as not applicable (NA). MoCA-J, The Japanese version of the Montreal Cognitive Assessment. (XLSX) [file pone.0299201.s008.xlsx]

## Sheet: S2 table
			Control				SoroTouch				Group difference of amount of change
					95% confidence interval				95% confidence interval			95% confidence interval
			Baseline score	Amount of change	Lower bound	Upper bound	Baseline score	Amount of change	Lower bound	Upper bound	Difference	Lower bound	Upper bound
MoCA-J
	Total score		27.34	1.79005	0.687443	2.89265	27.66	2.10995	1.00735	3.21256	0.3	-1.2	1.9
Subcategory
	Visuospatial abilities / Executive function		5.00833	0.508333	0.35613	0.660536	4.90833	0.408333	0.25613	0.560536	-0.1	-0.3	0.1
		Alternating trail making	1	0.5	0.5	0.5	1	0.5	0.5	0.5	NA	NA	NA
		Visuoconstruction skills (cube)	1	0.5	0.5	0.5	1	0.5	0.5	0.5	NA	NA	NA
		Visuoconstruction skills (clock)	3	0.5	0.244147	0.755853	2.9	0.4	0.101627	0.698373	-0.1	-0.3	0.1
	Naming		3	0	0	0	3	0	0	0	0.0	NA	NA
	Attention		4.91842	-0.131579	-0.749099	0.485941	5.48158	0.431579	-0.185941	1.0491	0.6	-0.4	1.5
		Digit cpan	1.704	0.204	-0.114075	0.522075	1.828	0.328	0.0383476	0.617652	0.1	-0.2	0.5
		Vigilance	1	0.5	0.5	0.5	1	0.5	0.5	0.5	NA	NA	NA
		Serial sevens	2.11277	-0.137226	-0.688957	0.414504	2.58723	0.337226	-0.214504	0.888957	0.5	-0.4	1.3
	Language		2.1	5.55112e-17	-0.350951	0.350951	2.4	0.3	-0.0509511	0.650951	0.3	-0.2	0.8
		Sentence repetition	1.17113	-0.078866	-0.348382	0.19065	1.42887	0.178866	-0.0906499	0.448382	0.3	-0.1	0.6
		Verbal fluency	0.924	0.424	0.246575	0.601425	1.032	0.532	0.337164	0.726836	0.1	-0.1	0.3
	Abstraction		1.73333	0.233333	-0.0664294	0.533096	1.83333	0.333333	0.112345	0.554321	0.1	-0.2	0.4
	Delayed recall		4.50671	1.45671	0.920917	1.99251	3.89329	0.843285	0.307488	1.37908	-0.6	-1.4	0.1
	Orientation		6	0.5	0.5	0.5	6	0.5	0.5	0.5	NA	NA	NA
